# Supplementary material for: Exploring the risk association between psoriasis and chronic obstructive pulmonary disease, and asthma using the NHIS database
Source: PLoS One. 2026 Feb 13;21(2):e0342015. doi: 10.1371/journal.pone.0342015 (PMC12904444; doi:10.1371/journal.pone.0342015)
Supplement: S2 Table — (XLSX) [file pone.0342015.s002.xlsx]

## Sheet: vif_ast
Supplementary Table 2：Results of multicollinearity analysis
	GVIF	Df	GVIF^(1/(2*Df))
Psoriasis	1.01932660618215	1	1.00961705917747
Age	2.57541169766146	4	1.12552678060709
Gender	1.09031299632203	1	1.04418053818391
Race	1.18708727711014	2	1.04380809978597
Education	1.27641918067359	2	1.06291449705696
Marital_Status	1.19865601446255	2	1.0463419615445
Employment	1.66959941358092	1	1.2921297974975
Income	1.38219259531992	2	1.08428173119172
Smoke	1.21507429479237	3	1.03300035846403
Region	1.09960297355763	3	1.01595073985596
Health	1.73157420949751	4	1.07103863845708
Mental	1.34587427503171	1	1.16011821597271
Disability	1.3675390020227	1	1.16941823229446
BMI	1.19672150594215	3	1.03038339030345
Heart_attack	1.32720915378646	1	1.15204563876023
Prediabetes	1.21351155067308	1	1.10159500301748
Cancer	1.13446067672758	1	1.06511064060387
Hypertension	1.47997346847869	1	1.21654160162269
High_cholesterol	1.34630166759387	1	1.1603024035112
Arthritis	1.42402654964404	1	1.19332583548838
Coronary_heart_disease	1.40275209930755	1	1.18437835986122
Stroke	1.10152386403881	1	1.04953507041871
Health_Insurance	1.07796685508541	1	1.03825182643009
Anxiety	1.77507802582016	1	1.33232054169414
Depression	1.77670574696717	1	1.33293126115609

## Sheet: vif_copd
	GVIF	Df	GVIF^(1/(2*Df))
Psoriasis	1.01703309421708	1	1.00848058693119
Age	1.80363659210227	4	1.07651139119973
Gender	1.12050269234117	1	1.05853799758968
Race	1.11576307741528	2	1.02776304172018
Education	1.25403723128616	2	1.05822400179298
Marital_Status	1.17341125721496	2	1.04078868611565
Employment	1.44060665285676	1	1.20025274540688
Income	1.42738266739604	2	1.09303760747711
Smoke	1.22654814600487	3	1.03461975539561
Region	1.09466454656426	3	1.01518885682932
Health	1.51867124748706	4	1.05361749012647
Mental	1.3249286595456	1	1.15105545459183
Disability	1.31943335752523	1	1.14866590335277
BMI	1.20067695375212	3	1.03095022033788
Heart_attack	1.3752607627356	1	1.17271512428876
Prediabetes	1.13182382219308	1	1.06387208920673
Cancer	1.07341567504467	1	1.03605775661624
Hypertension	1.25391021854304	1	1.11978132621644
High_cholesterol	1.21031196399805	1	1.10014179267858
Arthritis	1.16871620965208	1	1.08107178746468
Coronary_heart_disease	1.44065299663503	1	1.20027205109301
Stroke	1.08191692251153	1	1.04015235543238
Health_Insurance	1.10456491322516	1	1.0509828320316
Anxiety	1.71727393660417	1	1.31044799080474
Depression	1.73753378429218	1	1.31815544769658

## Sheet: coefs_ast
	coefs_ast
(Intercept)	-2.84777
PsoriasisYes	0.275749641670564
Age18-29	0.934980352866395
Age30-39	0.61455222851683
Age40-49	0.414595153246797
Age50-64	0.254241523990174
GenderMale	-0.190854
RaceHispanic (Mexican/Mexican American)	-0.481624
RaceNot Hispanic	-0.0682439
EducationLess Than High School Grad	-0.072532
EducationMore Than High School Grad	0.170984172299816
Marital_StatusMarried	-0.209908
Marital_StatusNeither	-0.080005
EmploymentYes	0.0014094357204879
IncomeNearly poor	0.0818488460251781
Incomepoor	0.204765609869405
SmokeFormer	0.0105166714856395
SmokeNever	-0.0401009
Smokesome day	2.74073338559902e-05
RegionNortheast	0.141027684039778
RegionSouth	-0.0224554
RegionWest	0.164589849959321
HealthFair	0.573083596989424
HealthGood	0.390745217427357
HealthPoor	0.725697662492746
HealthVery Good	0.301131387741213
MentalYes	0.0336013603279891
DisabilityYes	0.160055101203549
BMIObese	0.359270705996433
BMIOverweight	0.173692314900094
BMIUnderweight	-0.0634611
Heart_attackYes	-0.190989
PrediabetesYes	0.215376167726826
CancerYes	0.0294155378793575
HypertensionYes	0.0539362362958345
High_cholesterolYes	-0.00745502
ArthritisYes	0.383667575241608
Coronary_heart_diseaseYes	0.0756925143649667
StrokeYes	0.0881273316794241
Health_InsuranceYes	-0.392798
AnxietyYes	0.335818044320247
DepressionYes	0.31193782580311

## Sheet: coefs_copd
S2 Table. Results of multicollinearity analysis
	coefs_copd
(Intercept)	-3.38648
PsoriasisYes	0.435032616670247
Age18-29	-2.05441
Age30-39	-1.55245
Age40-49	-0.897134
Age50-64	-0.296218
GenderMale	-0.206353
RaceHispanic (Mexican/Mexican American)	-0.31695
RaceNot Hispanic	0.593129071637115
EducationLess Than High School Grad	0.00614300291596741
EducationMore Than High School Grad	-0.147025
Marital_StatusMarried	-0.3165
Marital_StatusNeither	-0.0542005
EmploymentYes	-0.324462
IncomeNearly poor	0.239116967240176
Incomepoor	0.261427977254213
SmokeFormer	-0.59816
SmokeNever	-1.82962
Smokesome day	-0.553262
RegionNortheast	-0.057984
RegionSouth	0.0242502064232307
RegionWest	0.000568449179098777
HealthFair	1.50316333458747
HealthGood	1.07632871174216
HealthPoor	1.88003464658667
HealthVery Good	0.457231079985453
MentalYes	0.0984035628573704
DisabilityYes	0.279384201854439
BMIObese	0.162098353734107
BMIOverweight	0.0292778559000515
BMIUnderweight	0.790504912693353
Heart_attackYes	0.0941926575594243
PrediabetesYes	0.0973453212509053
CancerYes	0.294670164524028
HypertensionYes	-0.0107534
High_cholesterolYes	0.0985406997960733
ArthritisYes	0.577115544728573
Coronary_heart_diseaseYes	0.491151320001101
StrokeYes	0.0648867030232235
Health_InsuranceYes	0.127729620015374
AnxietyYes	0.332035408859403
DepressionYes	0.290910379991784
